# Supplementary material for: Differential Expression of CD45RO and CD45RA in Bovine T Cells
Source: Cells. 2022 Jun 4;11(11):1844. doi: 10.3390/cells11111844 (PMC9180881; doi:10.3390/cells11111844)
Supplement: Supplementary file 1 [file cells-11-01844-s001.zip]

Archive with 1 entries (1 files):
- cells-1717062-supplementary.pdf
